# Supplementary material for: Neuropsychological Stimulation Program for Children from Low Socioeconomic Backgrounds: Study Protocol for a Randomized Controlled Trial
Source: Healthcare (Basel). 2024 Mar 6;12(5):596. doi: 10.3390/healthcare12050596 (PMC10931306; doi:10.3390/healthcare12050596)
Supplement: Supplementary file 1 [file healthcare-12-00596-s001.zip]

Archive with 1 entries (1 files):
- healthcare-2880297-supplementary.pdf
